# Supplementary material for: A systematic literature review of randomized controlled trials evaluating prognosis following treatment for adults with chronic fatigue syndrome
Source: Psychol Med. 2022 Sep 5;52(14):2917–29. doi: 10.1017/S0033291722002471 (PMC9693680; doi:10.1017/S0033291722002471)
Supplement: Supplementary file 1 [file S0033291722002471sup.zip]

Archive with 4 entries (4 files):
- S0033291722002471sup001.docx
- S0033291722002471sup002.xlsx
- S0033291722002471sup003.docx
- S0033291722002471sup004.xlsx
