# Supplementary material for: A systematic literature review of randomized controlled trials evaluating prognosis following treatment for adults with chronic fatigue syndrome
Source: Psychol Med. 2022 Sep 5;52(14):2917–29. doi: 10.1017/S0033291722002471 (PMC9693680; doi:10.1017/S0033291722002471)
Supplement: Supplementary file 1 [file S0033291722002471sup.zip › S0033291722002471sup002.xlsx]

## Sheet: Sheet1
	eAppendix 2: Data extraction sheet
	Reference (first author/Year)	Setting	Diagnostic criteria	Intervention treatment	Control treatment	Sample size Intervention (#) Control (#)	Population characteristics age (mean years) sex (% female)	Primary outcome	Follow-up period (short term, medium term, long term)	Prognosis following treatment(s) (% of participants)
