# Supplementary material for: A systematic literature review of randomized controlled trials evaluating prognosis following treatment for adults with chronic fatigue syndrome
Source: Psychol Med. 2022 Sep 5;52(14):2917–29. doi: 10.1017/S0033291722002471 (PMC9693680; doi:10.1017/S0033291722002471)
Supplement: Supplementary file 1 [file S0033291722002471sup.zip › S0033291722002471sup004.xlsx]

## Sheet: Sheet1
	eAppendix 4: Risk of bias report
	Quality ratings of included studies according to the effective public health practice project quality assessment tool for quantitative studies (Thomas et al., 2004)
		Selection Bias			Study Design					Confounders			Blinding			Data Collection Methods			Withdrawals and Drop-outs				Global Rating
	Study	Representative of target population 1. Very likely, 2 Somewhat likely, 3. not likely, 4. Can't tell.	Percent agree to participate before group assignment. 1. 80-100% agreement, 2. 60-79% agreement, 3. less than 60% agreement, 4. Not applicable, 5. Can't tell	Selection bias score. 1 strong, 2 moderate, 3 weak.	Study Design 1. Randomized contolled trial, 2. Controlled clinical trial, 3. Cohort analytic 4. Case control, 5. Cohort, 6. Interrupted time series, 7. Other, 8. Can't tell	Randomised	If yes, was the randomised method described	If yes, was the method appropriate?	Study design score. 1 Strong, 2 Moderate, 3 Weak.	Were there important differences* between groups prior to the intervention? 1. Yes, 2. No, 3. Can't tell	If yes, what percentage of relevant counfounders were controlled (either in design or analysis)? 1. 80-100%, 2. 60-79%, 3. Less than 60%, 4. Can't tell	Confounders score. 1 Strong, 2 Moderate, 3 Weak.	Were the outcome assessors aware of the of the invervention or exposure status of participants? 1. Yes, 2. No, 3. Can't tell	Were study participants aware of the research question? 1. Yes, 2. No, 3. Can't tell	Blinding score. 1 Strong, 2 Moderate, 3 Weak.	Were data collection tools shown to be valid? 1. Yes, 2. No, 3. Can't tell	Were data collection tools shown to be reliable? 1. Yes, 2. No, 3. Can't tell	Data collection score. 1 Strong, 2 Moderate, 3 Weak.	Were withdrawals and drop-outs reported in terms of reasons per group? 1. Yes, 2. No, 3. Can't tell, 4. Not applicable	Indicate the percentage completing the study^ (if percentage differs by group, record the lowest). 1. 80-100%, 2. 60-79%, 3. <60%, 4. Can't tell,. 5. Not applicable	Withdrawals and drop-outs Score. 1 Strong, 2 Moderate, 3 Weak.	How many weak ratings?	Strong (no WEAK ratings) Moderate (one WEAK rating) Weak (two or more WEAK ratings)
	Clark et al. (2017)	Somewhat likely	60-79% agreement	Moderate	Randomized contolled trial	Yes	Yes	Yes	Strong	No		Strong	Yes	Yes	Weak	Yes	Yes	Strong	Yes	80-100%	Strong	1	Moderate
	Deale et al. (1997)	Somewhat likely	80-100% agreement	Moderate	Randomized contolled trial	Yes	Yes	Yes	Strong	No		Strong	Yes	Can't tell	Weak	Yes	Yes	Strong	Yes	80-100%	Strong	1	Moderate
	Fulcher and White (1997)	Somewhat likely	80-100% agreement	Moderate	Randomized contolled trial	Yes	Yes	Yes	Strong	No		Strong	Yes	Can't tell	Weak	Yes	Can't tell	Moderate	Yes	80-100%	Strong	1	Moderate
	Janse et al. (2018)	Somewhat likely	80-100% agreement	Moderate	Randomized contolled trial	Yes	Yes	Yes	Strong	No		Strong	Can't tell	Yes	Weak	Yes	Yes	Strong	No	80-100%	Weak	2	Weak
	Jason et al. (2007)	Not likely	Can't tell	Weak	Randomized contolled trial	Yes	Yes	Not clear	Strong	Yes	Can't tell	Weak	Can't tell	Can't tell	Weak	Yes	Yes	Strong	No	60-79%	Weak	4	Weak
	Knoop et al. (2008)	Somewhat likely	80-100% agreement	Moderate	Randomized contolled trial	Yes	Yes	Yes	Strong	No		Strong	Can't tell	Can't tell	Weak	Yes	Yes	Strong	No	80-100%	Weak	2	Weak
	Moss-Morris et al. (2005)	Somewhat likely	Can't tell	Moderate	Randomized contolled trial	Yes	Yes	Yes	Strong	Yes	80-100%	Strong	Can't tell	Can't tell	Weak	Yes	Can't tell	Moderate	Yes	60-79%	Moderate	1	Moderate
	Powell et al. (2001)	Somewhat likely	80-100% agreement	Moderate	Randomized contolled trial	Yes	Yes	Yes	Strong	No		Strong	Can't tell	Can't tell	Weak	Yes	Yes	Strong	Yes	80-100%	Strong	1	Moderate
	Sharpe et al. (1996)	Somewhat likely	80-100% agreement	Moderate	Randomized contolled trial	Yes	Yes	Yes	Strong	No		Strong	Yes	Can't tell	Weak	Yes	Yes	Strong	Yes	80-100%	Strong	1	Moderate
	Tummers et al. (2010)	Somewhat likely	80-100% agreement	Moderate	Randomized contolled trial	Yes	Yes	Yes	Strong	No		Strong	Can't tell	Can't tell	Weak	Yes	Yes	Strong	No	80-100%	Weak	2	Weak
	Vos-Vromans, Smeets, et al. (2016)	Somewhat likely	80-100% agreement	Moderate	Randomized contolled trial	Yes	Yes	Yes	Strong	No		Strong	Yes	Yes	Weak	Yes	Yes	Strong	Yes	80-100%	Strong	1	Moderate
	Wiborg et al. (2015)	Somewhat likely	60-79% agreement	Moderate	Randomized contolled trial	Yes	Yes	Yes	Strong	No		Strong	Yes	Yes	Weak	Yes	Yes	Strong	Yes	60-79%	Moderate	1	Moderate
	White et al. (2011)	Somewhat likely	80-100% agreement	Moderate	Randomized contolled trial	Yes	Yes	Yes	Strong	No		Strong	Yes	Yes	Weak	Yes	Yes	Strong	Yes	80-100%	Strong	1	Moderate
	White et al. (2013)	Somewhat likely	80-100% agreement	Moderate	Randomized contolled trial	Yes	Yes	Yes	Strong	No		Strong	Yes	Yes	Weak	Yes	Yes	Strong	Yes	80-100%	Strong	1	Moderate
	Worm-Smeitink et al. (2019)	Somewhat likely	60-79% agreement	Moderate	Randomized contolled trial	Yes	Yes	Yes	Strong	No		Strong	Can't tell	Yes	Weak	Yes	Yes	Strong	No	80-100%	Weak	2	Weak
	*clinically important between-group differences in baseline scores of a main outcome (e.g. fatigue or physical functioning).
	^% of subjects remaining in the study at the final data collection period in all groups
	Thomas, B. H., Ciliska, D., Dobbins, M., & Micucci, S. (2004). A process for systematically reviewing the literature: providing the research evidence for public health nursing interventions. Worldviews on Evidence-Based Nursing, 1(3), 176–184. https://doi.org/10.1111/j.1524-475X.2004.04006.x
